# Supplementary material for: Increasing Sea Surface Temperatures Driving Widespread Tropicalization in South Atlantic Pelagic Fisheries
Source: Biology (Basel). 2025 Aug 13;14(8):1039. doi: 10.3390/biology14081039 (PMC12383501; doi:10.3390/biology14081039)
Supplement: Supplementary file 1 [file biology-14-01039-s001.zip]

Archive with 1 entries (1 files):
- biology-3696440-supplementary.pdf
